# Supplementary material for: Whole-exome sequencing identifies matrisomal gene associations in monogenic cerebral small vessel disease
Source: J Neurol. 2026 Jul 21;273(8):478. doi: 10.1007/s00415-026-14018-2 (PMC13388773; doi:10.1007/s00415-026-14018-2)
Supplement: Supplementary file 2 — Supplementary file2 (XLSX 59 KB) [file 415_2026_14018_MOESM2_ESM.xlsx]

## Sheet: Supplementary Table 1
Supplementary Table 1: Clinical and Demographic Characteristics of the Case Cohort and UK Biobank Control Participants
	Case (%)	Control (%)
Demographics
n	117	1035
Age at referral	52.7 ± 12.9	53 ± 7.3
Sex, male	38 (32)	518 (50)
CSVD MRI Markers
WMH	95 (81.2)	N/A
Lacunes	18 (15.4), 19 N/A	N/A
CMB	16 (13.7), 19 N/A	N/A
Clinical Features
Ischaemic stroke	35 (29.9)	0
ICH	2 (1.7)	0
Migraine	32 (27.4)	0
Vascular dementia	6 (5.1)	0
Ocular abnormalities	3 (2.6)	0
Cognitive decline	15 (12.8)	0
Psychiatric disturbance	6 (5.1)	0
Gait disturbance	10 (8.5)	0
Cerebral vascular disease	6 (5.1)	0
Family history of cerebral vascular disease	14 (12)	0
Skin biopsy changes	7 (6)	N/A
Vascular Risk Factors
Hypertension	1 (0.9)	N/A
Hyperlipidaemia	1 (0.9)	N/A
Data are presented as n (%) or mean ± standard deviation. Clinical and neuroimaging data were not collected for UK Biobank control participants, who were selected on the basis of confirmed absence of neurological disease or symptoms by questionnaire or interview; these parameters are therefore indicated as not assessed. Controls did not undergo cranial MRI; consequently, CSVD MRI markers and vasc…

## Sheet: Supplementary Table 2
Supplementary Table 2: PanelApp Australia Gene Panels
Stroke (v1.16)	Cerebral vascular malformations (v1.0)	Leukodystrophy - adult onset (v0.147)	Neurodegenerative disease - adult onset (v6.118)	Cerebral amyloid angiopathy (v1.1)
ABCA1	ACTA2	AARS	AAAS	APP
ABCC6	ACVRL1	ACBD5	ABCD1	CST3
ACAD9	ANGPTL6	ACOX1	ABCD1	ITM2B
ACTA2	CBL	ADAR	ABHD12	PRNP
ACVRL1	CCM2	AIFM1	ADAR	PSEN1
ADA2	COL3A1	AIMP1	AFG3L2	TTR
ADAMTS13	COL4A1	ALDH3A2	ALDH18A1	PSEN2
APP	ENG	AP4B1	ALS2
ASS1	EPHB4	APOPT1	ANO10
CBS	FLVCR2	ARSA	ANXA11
CCM2	GUCY1A3	ASPA	ANXA11
CD59	KRIT1	ATP7A	AP5Z1
COL3A1	NF1	AUH	APP
COL4A1	PCNT	BCAP31	ARSA
COL4A2	PDCD10	BCS1L	ASCC1
COLGALT1	PDGFRB	BOLA3	ATL1
CTSA	PIK3CA	CIC	ATL1
ENG	PKD1	CLCN2	ATM
FOXC1	RASA1	CLPP	ATP13A2
GLA	RNF213	CNTNAP1	ATP13A2
GUCY1A3	SAMHD1	COA7	ATP13A2
HBB	SLC2A10	COQ2	ATP13A2
HTRA1	SMAD4	COX10	ATP1A3
JAM3	YY1AP1	COX15	ATP1A3
KRIT1	ADA2	CTC1	ATP6AP2
MMACHC	ANO1	CYP7B1	ATP7B
MUT	BRCC3	D2HGDH	B4GALNT1
NF1	CHD4	DARS	BSCL2
NIT1	CNOT3	DARS2	BSCL2
NOTCH3	FOXM1	DCAF17	C19orf12
OTC	HBB	DEGS1	C19orf12
PCCA	NOS3	DGUOK	C19orf12
PCCB	PKD2	DPYD	C9orf3
PDCD10	SETD5	EARS2	CACNA1A
PDE3A	SMAD9	EIF2B1	CACNA1G
PDGFRB	THSD1	EIF2B2	CAPN1
POLG	ABCC6	EIF2B3	CAPN1
PROC	ACE	EIF2B4	CAPRIN1
PROS1	ADGRG1	EIF2B5	CHCHD10
RNF213	ANTXR1	EPRS	CHCHD10
SAMHD1	ARX	ERCC6	CHCHD2
SCN5A	ATR	ERCC8	CHMP2B
SERPINC1	CENPJ	ETFDH	CHMP2B
SLC2A10	CEP152	FA2H	CLCN2
SMAD4	CEP63	FAM126A	CLN3
SMARCAL1	COL4A2	FIG4	CLN6
STIM1	CRB1	FOLR1	COA7
TREX1	CTSA	FUCA1	COL4A1
TTR	DCX	GALC	COQ4
YY1AP1	GDF2	GFAP	CP
ANO1	KEL	GFM1	CP
CST3	MRVI1	GJC2	CP
FLNA	MYH11	GLB1	CPT1C
MYH11		HEPACAM	CSF1R
NOS3		HEXA	CSF1R
TRIM47		HIKESHI	CSF1R
WFS1		HMGCL	CST3
		HSD17B4	CTSF
		HSPD1	CYP27A1
		IBA57	CYP27A1
		IFIH1	CYP27A1
		ISCA1	CYP7B1
		ISCA2	DAGLB
		KIF5A	DARS
		L2HGDH	DCTN1
		LYRM7	DCTN1
		MCOLN1	DCTN1
		MLC1	DDHD1
		MTFMT	DDHD2
		NAXE	DNAJB2
		NDUFAF1	DNAJC12
		NDUFAF3	DNAJC5
		NDUFS1	DNAJC5
		NDUFS2	DNAJC5
		NDUFS4	DNAJC6
		NDUFS7	DNMT1
		NDUFS8	DNMT1
		NDUFV1	EIF2AK2
		NFU1	EIF2B1
		NKX6-2	EIF2B2
		NPC1	EIF2B3
		NUBPL	EIF2B4
		PC	EIF2B5
		PEX1	ELOVL4
		PEX10	ELOVL5
		PEX11B	EPM2A
		PEX12	ERCC4
		PEX13	ERLIN2
		PEX14	ERLIN2
		PEX16	FA2H
		PEX19	FAT2
		PEX2	FBXO7
		PEX26	FBXO7
		PEX3	FGF14
		PEX5	FLVCR1
		PEX6	FOXG1
		PEX7	FRRS1L
		PLP1	FTL
		POLG	FTL
		POLR1C	FUS
		POLR3A	FUS
		POLR3B	FXN
		PSAP	FXN
		PTEN	GALC
		PYCR2	GBA
		RAB11B	GBA2
		RARS	GBE1
		RPIA	GBE1
		RRM2B	GCH1
		SCO1	GCH1
		SCO2	GDAP2
		SCP2	GFAP
		SDHA	GFAP
		SDHAF1	GJA1
		SDHB	GLA
		SLC16A2	GLB1
		SLC25A12	GRN
		SLC25A4	GRN
		SNORD118	GRN
		SOX10	HEXA
		SPART	HEXB
		SUCLA2	HNRNPA1
		SUMF1	HTRA1
		SURF1	ITM2B
		TACO1	ITM2B
		TMEM106B	ITPR1
		TMEM63A	KCNA2
		TUBB4A	KCNC3
		TUFM	KCND3
		TYMP	KIAA1161
		UFM1	KIF1A
		VPS11	KIF1C
		WARS2	KIF5A
		ZFYVE26	KIF5A
		CNP	KMT2B
		CYP2U1	LMNB1
		ERCC2	LRRK2
		FDX2	LRRK2
		GFPT1	LYST
		HMBS	MAPT
		NDUFA2	MAPT
		PLEKHG2	MARS2
		PPT1	MATR3
		SLC13A5	MECP2
		TOMM70	MSTO1
		AIMP2	NEK1
		ATPAF2	NHLRC1
		COQ8A	NIPA1
		COQ9	NOTCH1
		ERCC3	NOTCH3
		GTF2H5	NPC1
		MPLKIP	NPC1
		MRPS16	NPC1
		OCLN	NPC2
		OCRL	NPC2
		PHGDH	NPTX1
		POLR1A	NR4A2
		PRF1	NUS1
		PSAT1	OPA3
		SLC25A1	OPTN
		STX11	OPTN
		TREX1	PANK2
			PANK2
			PARK7
			PARK7
			PCYT2
			PDE8B
			PDGFB
			PDGFRB
			PDYN
			PEX7
			PFN1
			PGK1
			PINK1
			PINK1
			PLA2G6
			PLA2G6
			PLP1
			PNPLA6
			PNPLA6
			PNPT1
			POLG
			POLG
			POLR3A
			POLR3A
			PPP2R5D
			PRDX3
			PRKCG
			PRKCG
			PRKN
			PRKN
			PRKRA
			PRNP
			PRNP
			PRNP
			PRRT2
			PSAP
			PSEN1
			PSEN1
			PSEN1
			PSEN2
			PSMF1
			PTRHD1
			PTS
			PUM1
			QDPR
			RAB39B
			RAB3A
			REEP1
			REEP1
			RFC1
			RNF170
			RNF216
			RNF216
			RPS6KC1
			RTN2
			SACS
			SACS
			SAMD9L
			SCN1A
			SERAC1
			SETX
			SETX
			SIGMAR1
			SLC18A2
			SLC19A3
			SLC1A3
			SLC20A2
			SLC25A15
			SLC30A10
			SLC39A14
			SLC52A2
			SLC52A3
			SLC6A3
			SLC9A6
			SLC9A6
			SMN1
			SNCA
			SNCA
			SOD1
			SOX6
			SPART
			SPAST
			SPAST
			SPG11
			SPG11
			SPG11
			SPG11
			SPG21
			SPG21
			SPG7
			SPG7
			SPG7
			SPG7
			SPR
			SPTAN1
			SPTBN2
			SPTLC1
			STUB1
			STUB1
			STUB1
			STXBP1
			SYNE1
			SYNJ1
			TARDBP
			TARDBP
			TBC1D24
			TBK1
			TBK1
			TH
			TMEM240
			TPP1
			TREM2
			TREX1
			TTBK2
			TTPA
			TTR
			TUBA4A
			TUBA4A
			TUBA4A
			TUBA4A
			TWNK
			TYROBP
			UBAP1
			UBQLN2
			UBQLN2
			UBTF
			VAC14
			VAPB
			VCP
			VCP
			VCP
			VPS13A
			VPS13A
			VPS13C
			VPS13C
			VPS13D
			VPS35
			VPS35
			WARS2
			WASHC5
			WDR45
			WDR45
			XK
			XPR1
			XRCC1
			ZFYVE26
			ZFYVE26
			AFG3L2
			ANG
			APOE
			APP
			ATP2B4
			BICD2
			CCDC88C
			CCNF
			CCNF
			CHP1
			COASY
			COL4A2
			CYLD
			CYLD
			DDC
			DHDDS
			DNAJC7
			EPM2A
			ERBB4
			FDXR
			FIG4
			GBA
			GJC2
			GLT8D1
			HNRNPA1
			HNRNPA2B1
			HNRNPA2B1
			HSPD1
			KIF5A
			KIF5A
			LGALSL
			LYST
			MATR3
			MTCL1
			NHLRC1
			PCDHA9
			PLD3
			PNPLA6
			POLG
			PRPH
			PRPS1
			PTPA
			RAB32
			RNF13
			SDHA
			SORL1
			SQSTM1
			SQSTM1
			SS18L1
			TAF15
			TAF15
			TDP1
			TIA1
			TIA1
			TRPC3
			TUBB4A
			UBQLN4
			UQCRC1
			VAMP1
			VAMP1
			VRK1
			ZFYVE26
			AIFM1
			ALPL
			ALS2
			ANG
			ANG
			ARPP21
			ASAH1
			ATP1A2
			ATP7A
			ATP7B
			ATP7B
			ATXN10
			BICD2
			CACNB4
			CHCHD10
			COQ7
			DAO
			DCAF17
			DNAJC13
			DNM2
			DYNC1H1
			EEF2
			ERLIN1
			EWSR1
			EXOSC8
			FA2H
			FIG4
			FUS
			GCH1
			GIGYF2
			GNE
			GSN
			HEXA
			HTRA2
			IFRD1
			IGHMBP2
			KCNJ15
			LAS1L
			MME
			MT-ND6
			NEFH
			NOL3
			NR4A2
			OPA3
			PCP4
			PLEKHG5
			PODXL
			PPIA
			PSEN2
			RIC3
			SEPSECS
			SETX
			SLC33A1
			SLC52A1
			SNCB
			SOD1
			SPART
			SYT14
			TET2
			TGM6
			TH
			TMEM230
			TRIP4
			TRPV4
			TSEN54
			TSPOAP1
			TUBB4A
			UBA1
			UCHL1
			VAPB
			VWA3B
			WASL
			ZFYVE27
			AR
			ATN1
			ATN1
			ATXN10
			ATXN1
			ATXN1
			ATXN2
			ATXN2
			ATXN2
			ATXN3
			ATXN3
			ATXN7
			ATXN8OS
			ATXN8OS
			BEAN1
			C9orf72
			C9orf72
			C9orf72
			CACNA1A
			CSTB
			DAB1
			FGF14
			FMR1
			FMR1
			FXN
			FXN
			HTT
			JPH3
			JPH3
			LRP12
			NOP56
			NOTCH2NLC
			NOTCH2NLC
			PPP2R2B
			PPP2R2B
			PRNP
			PRNP
			PRNP
			RFC1
			RFC1
			TAF1
			TBP
			TBP
			TBP
			ZFHX3
			THAP11

## Sheet: Supplementary Table 3
Supplementary Table 3: Genes Identified in Significantly Enriched Pathways from Gene Set Enrichment Analysis
Gene
ABI3BP
ABL1
ADAM11
ADAM15
ADAMTS14
ADAMTS17
ADAMTS8
ADAMTSL1
ADAMTSL4
ADAMTSL5
ADIPOQ
ADM
AGTR2
ANTXR1
APLP1
ARID2
BCAR1
BMP1
BMP10
BMP4
BTRC
CAV1
CAV3
CBY1
COL11A1
COL11A2
COL12A1
COL16A1
COL17A1
COL1A2
COL22A1
COL23A1
COL24A1
COL2A1
COL4A3
COL5A1
COL5A2
COL5A3
COL7A1
COL9A1
COL9A2
COLGALT2
CPB2
CPE
CRTAP
CTNNB1
CYP1B1
DCHS1
DDR1
DIAPH3
DKK1
DLC1
DLG1
DLL4
DNAH11
DOCK1
DPP4
DSP
DST
DVL1
EFEMP2
EGFL6
EGFR
ELN
EPHB1
ERCC2
ERN1
FBLN5
FERMT1
FGFR4
FHOD3
FKBP10
FKRP
FN1
GAA
GATA4
GDNF
GFAP
GLI1
GLI2
GSN
HEYL
HMCN1
HMOX1
HNF1B
HPSE2
HRNR
IBSP
IFT172
IL12A
IMPG2
INSR
ITGA10
ITGA11
ITGA7
ITGA8
ITGAD
ITGB2
ITGB4
ITGB5
ITGB6
JAG1
KDR
KLF4
LAMA1
LAMA5
LAMB1
LAMB3
LAMC1
LAT
LEF1
LEMD2
LOXL1
LOXL2
LRP1
LRP2
LRP5
LRRK2
LUM
MAPK11
MATN2
MATN4
MEF2A
MEGF10
MEGF8
MET
MFN2
MKKS
MMP1
MMP10
MMP11
MMP17
MMP19
MMP9
MSTN
MYBPC3
MYF5
MYH6
MYH7
MYH9
MYO18B
NAGLU
NDST1
NEB
NEBL
NEDD9
NFATC1
NID1
NOG
NOS3
NOTCH2
NPRL3
NRP2
OPTC
PAPLN
PAX8
PDGFB
PDGFRB
PDLIM5
PITX2
PKD1
PKHD1
PKP2
PLEC
POMGNT1
POMT1
POSTN
PPARD
PPARGC1A
PRKG1
PTAFR
PTK2B
RASIP1
RB1
RBM20
ROBO1
ROBO2
RTN4
RUNX1
RYR1
RYR2
SCN5A
SEMA7A
SETD2
SLC8A1
SLIT3
SMPD3
SOX4
SPINK5
SPOCK2
SPRY1
SULF1
SYNE1
TACR1
TBX18
TBX20
TBX5
TENM4
TGFB1
THBS1
THSD4
TMPRSS6
TNC
TNF
TNR
TNXB
TRIB1
TRIP11
TTN
VANGL2
VPS33B
VWA1
WNT11
WNT16
WNT2
WNT4
WNT6
YY1
ZFPM2
ZIC3

## Sheet: Supplementary Table 4
Supplementary Table 4: Rare Mutations Identified in Known CSVD Genes and Associated CSVD Genes
DGR Number	Chrom	Pos	Gene	Transcript	Protein	Coding	DBSNP	GnomAD (nfE)	CADD	REVEL	PolyPhen
DGR462	chr1	183102552	LAMC1	NM_002293.3	p.Ala1239Glu	c.3716C>A	rs570356361	1.696e-06	23.7	0.169	0.95
DGR544	chr1	183105709	LAMC1	NM_002293.3	p.Ala1435Thr	c.4303G>A	rs150421474	0.0008553	14.3	0.148	0.003
DGR558	chr1	183091040	LAMC1	NM_002293.3	p.Ala725Thr	c.2173G>A	rs147401305	0.001086	0.134	0.056	0
DGR524	chr1	183096448	LAMC1	NM_002293.3	p.Arg1011His	c.3032G>A	rs137973348	0.006805	25.6	0.592	0.987
DGR531	chr1	183087260	LAMC1	NM_002293.3	p.Arg657Ser	c.1969C>A	rs200987098	0.0001153	28.1	0.625	1
DGR348	chr1	183102632	LAMC1	NM_002293.3	p.Glu1266Lys	c.3796G>A	rs34995260	0.004859	22.1	0.047	0
DGR558	chr1	183079729	LAMC1	NM_002293.3	p.Pro321Ser	c.961C>T	rs142614579	0.001071	25.7	0.374	0.975
DGR569	chr16	16276333	ABCC6	NM_001171.5	p.Ala728Gly	c.2183C>G	rs1302780789	1.695e-05	23.4	0.739	0.95
DGR545	chr16	16256935	ABCC6	NM_001171.5	p.Arg1141Ter	c.3421C>T	rs72653706	0.001943	42
DGR25	chr16	16295863	ABCC6	NM_001171.5	p.Arg391Gly	c.1171A>G	rs72653762	0.007767	22.9	0.847	1
DGR322	chr16	16251648	ABCC6	NM_001171.5	p.Thr1252Ala	c.3754A>G	rs1344983862	6.78e-06	1.87	0.291	0.001
DGR363	chr16	16251549	ABCC6	NM_001171.5	p.Val1285Met	c.3853G>A	rs141731889	3.305e-05	22	0.477	0.982
DGR29	chr17	8215671	ARHGEF15	NM_173728.3	p.Arg105Gln	c.314G>A	rs777484923	3.584e-05	18.6	0.021	0.007
DGR571	chr17	8215701	ARHGEF15	NM_173728.3	p.Arg115Gln	c.344G>A	rs763386020	1.443e-05	9.54	0.054	0.007
DGR511	chr17	8216290	ARHGEF15	NM_173728.3	p.Arg218Trp	c.652C>T	rs200767050	0.0009303	22.4	0.037	0.042
DGR576	chr17	8218585	ARHGEF15	NM_173728.3	p.Arg417Leu	c.1250G>T	rs142119277	0.002931	25.3	0.238	0.994
DGR326	chr17	8215755	ARHGEF15	NM_173728.3	p.Pro133Leu	c.398C>T	rs115065009	0.002611	16.8	0.096	0.392
DGR348	chr17	8215755	ARHGEF15	NM_173728.3	p.Pro133Leu	c.398C>T	rs115065009	0.002611	16.8	0.096	0.392
DGR20	chr19	17679370	COLGALT1	NM_024656.3	p.Arg226Gln	c.677G>A	rs147899199	0.005941	5.26	0.019	0.001
DGR26	chr19	17688779	COLGALT1	NM_024656.3	p.Ser383Gly	c.1147A>G	rs148691858	0.001399	27.4	0.552	0.752
DGR519	chr19	17688779	COLGALT1	NM_024656.3	p.Ser383Gly	c.1147A>G	rs148691858	0.001399	27.4	0.552	0.752
DGR566	chr19	17688015	COLGALT1	NM_024656.3	p.Pro321Ser	c.961C>T	rs749560380	8.816e-05	19.9	0.317	0.284
DGR566	chr19	17679370	COLGALT1	NM_024656.3	p.Arg226Gln	c.677G>A	rs147899199	0.005466	5.26	0.019	0.001
DGR75	chr19	17692146	COLGALT1	NM_024656.3	p.Arg588Cys	c.1762C>T	rs151059482	0.0003288	27.2	0.731	1
DGR527	chr2	220437161	INHA	NM_002191.3	p.Leu22Pro	c.65T>C	rs145240592	1.864e-05	2.63	0.135	0
DGR349	chr21	26000072	APP	NM_000484.3	p.Gly326Ser	c.976G>A	rs754207226	8.475e-07	27.7	0.591	1
DGR474	chr21	26000021	APP	NM_000484.3	p.Ser343Arg	c.1027A>C		N/A	23.9	0.37	0.992
DGR329 Exome	chr22	17181554	ADA2	NM_001282225.2	p.Glu489Gln	c.1465G>C	rs45497794	0.0003309	7.8	0.2	0.068
DGR556	chr22	17188375	ADA2	NM_001282225.2	p.Val349Ile	c.1045G>A	rs74317375	0.003977	0.129	0.261	0.029
DGR278	chr3	182584164	ATP11B	NM_014616.2	p.Ala518Thr	c.1552G>A	rs137867476	0.001214	11.5	0.056	0
DGR25	chr3	182631746	ATP11B	NM_014616.2	p.Arg1139Gln	c.3416G>A	rs768947180	0.0001144	23.4	0.167	0.019
DGR549	chr3	183957225	VWA5B2	NM_138345.2	p.Ala749Val	c.2246C>T	rs573520996	0.0002068	6.43	0.011	0.005
DGR526	chr3	183952497	VWA5B2	NM_138345.2	p.Arg300Gln	c.899G>A	rs374680163	2.18e-05	24.2	0.044	0.235
DGR70	chr3	183951125	VWA5B2	NM_138345.2	p.Thr157Asn	c.470C>A	rs548730521	0.001069	24.2	0.105	0.996
DGR278	chr5	149436912	CSF1R	NM_005211.3	p.Arg753Trp	c.2257C>T	rs372068592	8.898e-05	0.634	0.308	0.007
DGR28	chr5	149457684	CSF1R	NM_005211.3	p.Asn240Lys	c.720C>G	rs754023795	2.458e-05	8.15	0.073	0.027
DGR483	chr5	149433888	CSF1R	NM_005211.3	p.Glu920Asp	c.2760G>C	rs34030164	0.002814	3.06	0.041	0
DGR333	chr5	149453003	CSF1R	NM_005211.3	p.Val315Met	c.943G>A	rs756763314	2.458e-05	12.7	0.118	0.982
DGR545	chr5	149460542	CSF1R	NM_005211.3	p.Val32Gly	c.95T>G	rs56048668	0.00624	24	0.369	1
DGR556	chr7	107599764	LAMB1	NM_002291.2	p.Asp874Tyr	c.2620G>T	rs151128093	N/A	23.7	0.407	0.982
DGR24	chr7	107615533	LAMB1	NM_002291.2	p.Cys460Ter	c.1380C>A	rs1293214009	1.707e-06	39
DGR330	chr7	107621253	LAMB1	NM_002291.2	p.Leu227Ser	c.680T>C	rs139759735	0.001144	24.2	0.682	1
DGR275	chr7	107626756	LAMB1	NM_002291.2	p.Thr159Ser	c.476C>G	rs140146478	0.003144	21.4	0.385	0.239
DGR338	chr7	107626756	LAMB1	NM_002291.2	p.Thr159Ser	c.476C>G	rs140146478	0.003144	21.4	0.385	0.239
DGR573	chr7	100855568	PLOD3	NM_001084.4	p.Ala365Thr	c.1093G>A	rs150873622	0.002481	21.5	0.207	0.18
DGR324	chr7	100855215	PLOD3	NM_001084.4	p.Asp382His	c.1144G>C	rs41281013	0.008555	24.7	0.649	0.939
DGR542	chr7	100855215	PLOD3	NM_001084.4	p.Asp382His	c.1144G>C	rs41281013	0.008555	24.7	0.649	0.939
DGR351	chr7	100853379	PLOD3	NM_001084.4	p.Glu560Gln	c.1678G>C	rs140879834	0.001335	22.1	0.514	0.431
DGR69 Exome	chr1	150530554	ADAMTSL4	NM_019032.5	p.Arg771Trp	c.2311C>T	rs149017342	7.966e-05	24.1	0.341	0.996
DGR346 Exome	chr1	150530531	ADAMTSL4	NM_019032.5	p.Pro763Arg	c.2288C>G	rs56055939	0.004464	15.8	0.17	0.979
DGR330 Exome	chr1	150526134	ADAMTSL4	NM_019032.5	p.Thr223Ser	c.667A>T	rs147803174	0.0004442	0.112	0.045	0
DGR24 Exome	chr2	56108819	EFEMP1	NM_001039348.2	p.Cys190Arg	c.568T>C	rs1355066608	5.085e-06	27.8	0.974	0.999
DGR27 Exome	chr5	127613625	FBN2	NM_001999.3	p.Arg2473Leu	c.7418G>T	rs28763925	0.0003466	28.6	0.795	0.988
DGR27 Exome	chr5	127744405	FBN2	NM_001999.3	p.Arg347His	c.1040G>A	rs112428886	0.007043	24.1	0.691	0.738
DGR566	chr5	127704962	FBN2	NM_001999.3	p.Gly721Ser	c.2161G>A	rs149733159	0.0001212	23	0.683	0.91
DGR23 Exome	chr5	127863579	FBN2	NM_001999.3	p.Thr173Ile	c.518C>T	rs147157552	0.001558	22.5	0.323	0.017
DGR538	chr5	127599295	FBN2	NM_001999.3	p.Thr2672Ala	c.8014A>G	rs1581172925	8.475e-07	27.7	0.877	0.996
DGR549	chr5	139725589	HBEGF	NM_001945.2	p.Pro43Ser	c.127C>T	rs139432818	0.003399	16.1	0.046	0.02
DGR582	chr14	52481774	NID2	NM_007361.3	p.Ala1083Val	c.3248C>T	rs117918472	0.001314	25.8	0.178	0.418
DGR329 Exome	chr14	52520915	NID2	NM_007361.3	p.Arg298Cys	c.892C>T	rs147980330	0.0002924	16.2	0.26	0.332
DGR279	chr14	52496399	NID2	NM_007361.3	p.Asp756Gly	c.2267A>G	rs150908602	0.008375	9.33	0.175	0
DGR335	chr14	52496399	NID2	NM_007361.3	p.Asp756Gly	c.2267A>G	rs150908602	0.008375	9.33	0.175	0
DGR475	chr14	52496399	NID2	NM_007361.3	p.Asp756Gly	c.2267A>G	rs150908602	0.008375	9.33	0.175	0
DGR512	chr14	52496399	NID2	NM_007361.3	p.Asp756Gly	c.2267A>G	rs150908602	0.008375	9.33	0.175	0
DGR537	chr14	52473372	NID2	NM_007361.3	p.Lys1296Arg	c.3887A>G	rs147018937	0.002546	22.2	0.064	0.017
DGR331 Exome	chr14	52526891	NID2	NM_007361.3	p.Pro240Ser	c.718C>T	rs112271442	0.00656	16	0.171	0.084
DGR571	chr14	52526891	NID2	NM_007361.3	p.Pro240Ser	c.718C>T	rs112271442	0.00656	16	0.171	0.084
DGR340 Exome	chr14	52505473	NID2	NM_007361.3	p.Pro750Leu	c.2249C>T	rs145229633	0.0005237	24.2	0.252	0.947
DGR467	chr14	52520302	NID2	NM_007361.3	p.Thr475Ile	c.1424C>T	rs137941862	0.00528	20.4	0.325	0.034
DGR24 Exome	chr14	52508948	NID2	NM_007361.3	p.Thr567Met	c.1700C>T	rs150406341	0.006313	24.8	0.271	0.985
DGR513	chr14	52535511	NID2	NM_007361.3	p.Tyr68His	c.202T>C	rs202064218	5.086e-05	26.7	0.271	0.603
DGR22 Exome	chr14	52505546	NID2	NM_007361.3	p.Val726Met	c.2176G>A	rs35147930	0.005727	22.7	0.172	0.89
DGR342 Exome	chr14	52505546	NID2	NM_007361.3	p.Val726Met	c.2176G>A	rs35147930	0.005727	22.7	0.172	0.89
DGR347 Exome	chr14	52505546	NID2	NM_007361.3	p.Val726Met	c.2176G>A	rs35147930	0.005727	22.7	0.172	0.89
DGR548	chr14	52505546	NID2	NM_007361.3	p.Val726Met	c.2176G>A	rs35147930	0.005727	22.7	0.172	0.89
DGR569	chr14	52505546	NID2	NM_007361.3	p.Val726Met	c.2176G>A	rs35147930	0.005727	22.7	0.172	0.89
DGR342 Exome	chr10	105495536	SH3PXD2A	NM_014631.2	p.Arg87Gln	c.260G>A	rs775793318	5.932e-06	26.6	0.293	0.96
DGR339 Exome	chr3	41607563	ULK4	NM_017886.3	p.Asn1060Ser	c.3179A>G	rs148908889	1.78e-05	22.3	0.043	0.044
DGR353 Exome	chr3	41973460	ULK4	NM_017886.3	p.Asn139Lys	c.417C>G	rs35833603	0.00599	22.7	0.3	0.966
DGR573	chr3	41973460	ULK4	NM_017886.3	p.Asn139Lys	c.417C>G	rs35833603	0.00599	22.7	0.3	0.966
DGR307 Exome	chr3	41949348	ULK4	NM_017886.3	p.Pro391Ser	c.1171C>T	rs184541140	0.00572	15.9	0.061	0.007
DGR524	chr3	41938441	ULK4	NM_017886.3	p.Val468Ala	c.1403T>C	rs760656297	0	20.8	0.077	0.014
DGR540	chr3	41831290	ULK4	NM_017886.3	p.Val686Ile	c.2056G>A	rs77615850	0.004994	22.1	0.133	0.788
DGR576	chr3	41831290	ULK4	NM_017886.3	p.Val686Ile	c.2056G>A	rs77615850	0.004994	22.1	0.133	0.788
DGR585	chr3	41831290	ULK4	NM_017886.3	p.Val686Ile	c.2056G>A	rs77615850	0.004994	22.1	0.133	0.788
DGR540	chr3	41723090	ULK4	NM_017886.3	p.Val963Met	c.2887G>A	rs188590896	0.004801	19.2	0.131	0.289
DGR556	chr3	41723090	ULK4	NM_017886.3	p.Val963Met	c.2887G>A	rs188590896	0.004801	19.2	0.131	0.289
DGR576	chr3	41723090	ULK4	NM_017886.3	p.Val963Met	c.2887G>A	rs188590896	0.004801	19.2	0.131	0.289
DGR585	chr3	41723090	ULK4	NM_017886.3	p.Val963Met	c.2887G>A	rs188590896	0.004801	19.2	0.131	0.289
DGR27 Exome	chr5	82808125	VCAN	NM_004385.4	p.Gly318Cys	c.952G>T	rs1025294202	2.882e-05	29.5	0.372	0.999
DGR19 Exome	chr5	82816284	VCAN	NM_004385.4	p.Val720Ala	c.2159T>C	rs76418670	0.003946	0.001	0.018	0
DGR338 Exome	chr5	82836912	VCAN	NM_004385.4	p.Arg2697His	c.8090G>A	rs61733389	0.0006992	4.84	0.04	0
DGR565	chr5	82837741	VCAN	NM_004385.4	p.Gln2973His	c.8919G>T	rs145612319	0.0004381	14.7	0.091	0.72
DGR326 Exome	chr5	82833426	VCAN	NM_004385.4	p.Glu1535Gly	c.4604A>G	rs61749614	0.004884	11.1	0.194	0.006
DGR349 Exome	chr5	82833426	VCAN	NM_004385.4	p.Glu1535Gly	c.4604A>G	rs61749614	0.004884	11.1	0.194	0.006
DGR576	chr5	82833426	VCAN	NM_004385.4	p.Glu1535Gly	c.4604A>G	rs61749614	0.004884	11.1	0.194	0.006

## Sheet: Supplementary Table 5
Supplementary Table 5: Rare, Likely Disease-causing Variants Identified in PanelApp Australia Gene Panels with Phenotypic Overlap to Stroke or CSVD
DGR Number	Chrom	Pos	Type	Genotype	Gene	Transcript	Codon	Protein	AF (NFE)	CADD	REVEL	PolyPhen	SIFT
DGR336 Exome	chr16	70292065	SNV	C/T	AARS	NM_001605.2	CAG	p.Arg683Gln	6.112e-05	29.8	0.616	0.999	0
DGR524	chr19	10204469	SNV	G/C	ANGPTL6	NM_018381.3|NM_031917.2	|TGA	p.Ser284Ter	0.0007635	36
DGR322 Exome	chr11	70009405	SNV	G/C	ANO1	NM_018043.5	CGC	p.Gly637Arg	0	25.5	0.723	1
DGR479	chr11	70009405	SNV	G/C	ANO1	NM_018043.5	CGC	p.Gly637Arg	0	25.5	0.723	1
DGR22 Exome	chr10	81921766	SNV	C/T	ANXA11	NM_001157.2	AAG	p.Glu369Lys	0.006579	29.7	0.434	0.968	0.002
DGR32 Exome	chr10	81921766	SNV	C/T	ANXA11	NM_001157.2	AAG	p.Glu369Lys	0.006579	29.7	0.434	0.968	0.002
DGR331 Exome	chr10	81926659	SNV	G/A	ANXA11	NM_001157.2	ATG	p.Thr244Met	0.004244	29.8	0.378	0.978	0.001
DGR363	chr10	81921766	SNV	C/T	ANXA11	NM_001157.2	AAG	p.Glu369Lys	0.006579	29.7	0.434	0.968	0.002
DGR534	chr10	81921766	SNV	C/T	ANXA11	NM_001157.2	AAG	p.Glu369Lys	0.006579	29.7	0.434	0.968	0.002
DGR570	chr10	81921766	SNV	C/T	ANXA11	NM_001157.2	AAG	p.Glu369Lys	0.006579	29.7	0.434	0.968	0.002
DGR275	chr2	189863424	SNV	C/A	COL3A1	NM_000090.3	ACT	p.Pro668Thr	0.001122	23.3	0.606	0.814	0.033
DGR512	chr2	189863423	SNV	AC/AA	COL3A1	NM_000090.3	ACT	p.Pro668Thr	0.001122	23.3	0.606	0.814	0.033
DGR481	chr2	74597922	SNV	G/A	DCTN1	NM_004082.4	TGC	p.Arg292Cys	1.61e-05	29.3	0.447	0.63	0.001
DGR459	chr1	155209737	SNV	G/A	GBA	NM_001005742.2	TGC	p.Arg83Cys	2.966e-05	27.6	0.362	0.675	0.015
DGR537	chr17	42992820	SNV	C/T	GFAP	NM_002055.4	CAC	p.Arg12His	0.0003149	25.1	0.396	0.68	0.377
DGR22 Exome	chr17	42427661	SNV	T/C	GRN	NM_002087.3	CGC	p.Cys139Arg	0.0001263	24.8	0.837	1	0
DGR570	chr2	74757811	SNV	C/G	HTRA2	NM_181575.4|NM_013247.4	|GTC	p.?|p.Leu192Val	1.949e-05	26	0.723	0.993	0.009
DGR20 Exome	chr12	40629436	SNV	T/C	LRRK2	NM_198578.3	CCT	p.Leu119Pro	0.002283	27.4	0.464	0.894	0
DGR21 Exome	chr12	40629436	SNV	T/C	LRRK2	NM_198578.3	CCT	p.Leu119Pro	0.002283	27.4	0.464	0.894	0
DGR342 Exome	chr12	40713943	SNV	C/A	LRRK2	NM_198578.3	ACA	p.Pro1661Thr	4.581e-05	24.7	0.496	0.931
DGR274	chr11	10651126	SNV	C/T	MRVI1	NM_001098579.2	CAT	p.Arg169His	3.645e-05	27.4	0.282	1	0
DGR22 Exome	chr16	15812194	SNV	C/T	MYH11	NM_017668.2|NM_001040114.1	|CAG	p.Arg1765Gln	0.0002449	29.9	0.864	0.982	0.033
DGR540	chr16	15814830	SNV	C/A	MYH11	NM_017668.2|NM_001040114.1	|TAC	p.Asp1560Tyr	0	31	0.833	1
DGR481	chr7	150696076	SNV	G/A	NOS3	NM_000603.4	AAC	p.Asp287Asn	0.001204	26.3	0.495	0.999	0.001
DGR519	chr7	150698352	SNV	G/A	NOS3	NM_000603.4	ACC	p.Ala423Thr	0.001444	28.2	0.407	0.999	0.049
DGR32 Exome	chr9	139401234	SNV	G/A	NOTCH1	NM_017617.5	TGT	p.Arg1279Cys	0.0009145	29.7	0.436	0.841	0.063
DGR538	chr9	139403345	SNV	C/T	NOTCH1	NM_017617.5	AGC	p.Gly1050Ser	6.105e-06	26.9	0.858	1
DGR25 Exome	chr16	2158419	SNV	G/A	PKD1	NM_001009944.2	ATG	p.Thr2250Met	0.003896	24.3	0.579	0.995	0
DGR558	chr16	2140146	SNV	G/A	PKD1	NM_001009944.2|NR_030646.1	TTC|	p.Ser4165Phe|	2.222e-05	27.6	0.212	0.99	0.002
DGR469	chr15	89866003	SNV	G/A	POLG	NM_001126131.1	TTT	p.Ser799Phe	1.695e-06	31	0.978	0.999
DGR512	chr15	89873364	SNV	C/G	POLG	NM_001126131.1	GCG	p.Gly268Ala	0.004455	25.3	0.967	0.997	0
DGR549	chr15	89870432	SNV	C/T	POLG	NM_001126131.1|NR_106824.1	ACC|	p.Ala467Thr|	0.00133	25.8	0.884	0.996	0.055
DGR278	chr3	93617327	SNV	C/T	PROS1	NM_000313.3	AGA	p.Gly272Arg	0.0003961	25.5	0.75	0.913	0.001
DGR278	chr3	38592696	SNV	T/C	SCN5A	NM_001160161.1	GCT	p.Thr1669Ala	9.323e-06	23.6	0.76	0.826
DGR307 Exome	chr3	38640444	SNV	A/G	SCN5A	NM_001160161.1	CCC	p.Leu663Pro	0	24.8	0.762	0.979
DGR20 Exome	chr3	9489593	SNV	G/C	SETD5	NM_001080517.2	GCA	p.Gly669Ala	0.0005619	23.2	0.366	0.775	1
DGR542	chr9	135218103	SNV	A/C	SETX	NM_015046.6	GTG	p.Leu158Val	0.00551	23.4	0.436	0.994	0
DGR544	chr9	135218103	SNV	A/C	SETX	NM_015046.6	GTG	p.Leu158Val	0.00551	23.4	0.436	0.994	0
DGR344 Exome	chr13	36905669	SNV	G/T	SPART	NM_015087.4	GAC	p.Ala292Asp	4.237e-06	25.5	0.403	0.58
DGR350 Exome	chr5	179263445	SNV	C/T	SQSTM1	NM_003900.4|NM_016175.3	CTG|	p.Pro392Leu|p.?	0.001674	24.7	0.818	0.3	0.07
DGR527	chr5	179263445	SNV	C/T	SQSTM1	NM_003900.4|NM_016175.3	CTG|	p.Pro392Leu|p.?	0.001674	24.7	0.818	0.3	0.07
DGR565	chr5	179250038	SNV	C/T	SQSTM1	NM_003900.4	TGA	p.Arg96Ter	1.356e-05	44
DGR558	chr4	106156465	SNV	G/T	TET2	NM_001127208.2|NR_126420.1	TAG|	p.Glu456Ter|	0	27.2

## Sheet: Supplementary Table 6
Supplementary Table 6: Identification of Candidate Variants in Significantly Associated Genes in Patients with non-European Ancestry
Patient	Chromosome Position (Hg38)	Gene	Variant	GnomAD Minor Allele Frequency (non-Finnish European)	ClinVar Classification	CADD	REVEL	PhyloP	Poly Phen	SIFT
DGR491	chr16:15759685	MYH11	c.1316G>A	6.779e-06	VUS/Likely Benign	26.4	0.877	8.9	1	0.001
			p.Arg439His
DGR501	chr9:136509002	NOTCH1	c.3039C>G	N/A	VUS	24	0.76	5.61	0.075	0.02
			p.Phe1013Leu

## Sheet: Supplementary Table 7
Supplementary Table 7: Burden Testing Results from Genes Containing at Least One Candidate Variant Identified from PanelApp Australia Gene Panel Set
Gene	Variants in cases	Variants in controls	P value	Odds ratio	FDR P Value
MYH11	3	0	0.000882	Inf	0.01323
NOTCH1	3	0	0.000882	Inf	0.01323
SQSTM1	3	2	0.007619	14.3051	0.0695475
PKD1	2	0	0.009273	Inf	0.0695475
ANXA11	6	16	0.014656	3.63976	0.087936
SCN5A	3	4	0.023065	7.14871	0.115325
PSEN2	2	3	0.076305	6.30484	0.230087
COL3A1	2	3	0.076305	6.30484	0.230087
MAPT	1	0	0.09669	Inf	0.230087
GBA	1	0	0.09669	Inf	0.230087
PROS1	1	0	0.09669	Inf	0.230087
TET2	1	0	0.09669	Inf	0.230087
NOS3	2	4	0.107374	4.72735	0.230087
ANO1	2	4	0.107374	4.72735	0.230087
MARS	2	5	0.141097	3.77976	0.27616
GRN	1	1	0.184107	9.38019	0.27616
HTRA2	1	1	0.184107	9.38019	0.27616
SETD5	1	1	0.184107	9.38019	0.27616
SLC9A6	1	1	0.184107	9.38019	0.27616
SPART	1	1	0.184107	9.38019	0.27616
LRRK2	3	14	0.221954	2.02814	0.31576
DCTN1	1	2	0.263133	4.69351	0.31576
GFAP	1	2	0.263133	4.69351	0.31576
PDGFRB	1	2	0.263133	4.69351	0.31576
RASA1	1	2	0.263133	4.69351	0.31576
AARS	1	4	0.399133	2.34526	0.443481
ANGPTL6	1	4	0.399133	2.34526	0.443481
IRAG1	1	6	0.510216	1.56138	0.54666
SETX	3	22	0.727242	1.28126	0.752319
POLG	3	32	1	0.872474	1
Multiple testing correction was performed using the Benjamini-Hochberg False Discovery Rate (FDR) method.

## Sheet: Supplementary Table 8
Supplementary Table 8: Significantly Enriched Pathways Identified from Gene Set Enrichment Analysis
Gene Set	Description	Size	Genes Present	FDR P Value
GO:0007492	Endoderm development	27	23	<2.2E-16
GO:0001763	Morphogenesis of a branching structure	47	37	<2.2E-16
GO:0003007	Heart morphogenesis	71	60	<2.2E-16
GO:0007178	Transmembrane receptor protein serine/threonine kinase signalling pathway	72	57	<2.2E-16
GO:0003205	Cardiac chamber development	46	37	<2.2E-16
GO:0003170	Heart valve development	23	20	<2.2E-16
GO:0007229	Integrin-mediated signalling pathway	31	29	<2.2E-16
GO:0003015	Heart process	59	40	<2.2E-16
GO:0003158	Endothelium development	28	22	<2.2E-16
GO:0002009	Morphogenesis of an epithelium	116	93	<2.2E-16

## Sheet: Supplementary Table 9
Supplementary Table 9: Logistic Regression of Genes Identified in Enriched Gene Ontology Biological Process Pathways
ID	P value	OddsRatio	FDR Adjusted P value
TTN	2.77e-05	4.354	0.006094
TENM4	0.000244	7.478	0.02684
COL7A1	0.000567	10.646	0.03377
MMP9	0.000614	14.743	0.03377
HMCN1	0.000838	11.424	0.03663
LAMA1	0.000999	4.863	0.03663
TNC	0.00157	11.804	0.0493429
COL22A1	0.00183	34.05	0.050325
SYNE1	0.00206	4.318	0.0503556
DSP	0.00252	16.863	0.0526
NEB	0.00263	5.846	0.0526
ABI3BP	0.00323	31.866	0.0546615
NOS3	0.00323	31.866	0.0546615
RYR1	0.00351	5.535	0.055
DST	0.00401	6.767	0.055
ITGB4	0.00425	14.409	0.055
MEGF10	0.00425	14.409	0.055
RYR2	0.00532	26.172	0.0650222
LRP2	0.00797	8.023	0.0843
ERCC2	0.00822	21.542	0.0843
NEDD9	0.00822	21.542	0.0843
ADAMTS8	0.00843	9.011	0.0843
ABL1	0.0112	23.616	0.0872903
DLG1	0.0112	23.616	0.0872903
DOCK1	0.0112	23.616	0.0872903
ERN1	0.0112	23.616	0.0872903
IMPG2	0.0112	23.616	0.0872903
SPOCK2	0.0112	23.616	0.0872903
ADAMTS14	0.0123	7.999	0.0872903
COL9A2	0.0123	7.999	0.0872903
POMT1	0.0123	7.999	0.0872903
ADAMTSL1	0.014	12.347	0.0905882
CRTAP	0.014	12.347	0.0905882
MATN4	0.014	12.347	0.0905882
DIAPH3	0.0197	18.262	0.117135
RB1	0.0197	18.262	0.117135
SEMA7A	0.0197	18.262	0.117135
LAMB3	0.0222	8.473	0.128526
LRRK2	0.0228	5.481	0.128615
COL9A1	0.0235	10.135	0.12925
COL12A1	0.0313	14.164	0.163952
COL5A1	0.0313	14.164	0.163952
DLC1	0.035	6.486	0.177467
ITGB5	0.0363	8.41	0.177467
SLIT3	0.0363	8.41	0.177467
LAMA5	0.0411	2.941	0.196565
ADAMTS17	0.0507	6.176	0.221245
ITGA11	0.0507	6.176	0.221245
MEGF8	0.052	3.942	0.221245
COL11A1	0.0523	7.068	0.221245
NRP2	0.0523	7.068	0.221245
TBX5	0.0532	3.828	0.221245
ADAMTSL5	0.0533	3.145	0.221245
ADAM11	0.059	14.743	0.236
MET	0.059	14.743	0.236
FN1	0.0702	5.361	0.270947
MMP1	0.0702	5.361	0.270947
LAMC1	0.0987	3.973	0.345714
COL5A2	0.107	7.357	0.345714
ADAMTSL4	0.11	10.046	0.345714
DLL4	0.11	10.046	0.345714
EGFR	0.11	10.046	0.345714
HPSE2	0.11	10.046	0.345714
LAMB1	0.11	10.046	0.345714
LRP1	0.11	10.046	0.345714
NDST1	0.11	10.046	0.345714
PDGFRB	0.11	10.046	0.345714
PKHD1	0.11	10.046	0.345714
ROBO1	0.11	10.046	0.345714
SETD2	0.11	10.046	0.345714
MYO18B	0.121	3.91	0.37493
COLGALT2	0.168	5.578	0.447857
GFAP	0.168	5.578	0.447857
HRNR	0.168	5.578	0.447857
NOTCH2	0.168	5.578	0.447857
PLEC	0.168	1.778	0.447857
THSD4	0.168	5.578	0.447857
TNR	0.168	5.578	0.447857
ADAM15	0.171	6.986	0.447857
BCAR1	0.171	6.986	0.447857
COL23A1	0.171	6.986	0.447857
KDR	0.171	6.986	0.447857
PKP2	0.171	6.986	0.447857
SPINK5	0.171	6.986	0.447857
GLI1	0.174	4.895	0.450353
ELN	0.237	4.345	0.579333
IFT172	0.237	4.345	0.579333
LOXL1	0.237	4.345	0.579333
SULF1	0.237	4.345	0.579333
WNT2	0.237	4.345	0.579333
ITGA10	0.242	0.302	0.583478
ITGA7	0.244	3.932	0.583478
COL24A1	0.248	2.119	0.586667
THBS1	0.251	3.664	0.587447
AGTR2	0.31	3.486	0.688889
EPHB1	0.31	3.486	0.688889
HEYL	0.31	3.486	0.688889
SCN5A	0.31	3.486	0.688889
TGFB1	0.31	3.486	0.688889
DPP4	0.318	3.231	0.692673
TMPRSS6	0.318	3.231	0.692673
FHOD3	0.326	3.054	0.696311
LOXL2	0.326	3.054	0.696311
RBM20	0.332	0.369	0.702308
GAA	0.364	2.047	0.762667
ADIPOQ	0.401	2.593	0.824486
ITGAD	0.401	2.593	0.824486
MMP10	0.407	1.922	0.829074
ITGA8	0.477	2.238	0.962752
LRP5	0.485	2.174	0.97
PAPLN	0.548	1.594	0.979
WNT16	0.551	1.96	0.979
FGFR4	0.559	1.913	0.979
MYBPC3	0.559	1.913	0.979
TACR1	0.559	1.913	0.979
FKBP10	0.645	0.634	0.979
COL1A2	0.7	1.53	0.979
CYP1B1	0.719	0.686	0.979
DNAH11	0.725	1.248	0.979
COL4A3	0.814	1.199	0.979
IBSP	0.845	1.233	0.979
NID1	0.904	1.138	0.979
DKK1	0.937	0.918	0.979
COL16A1	0.939	0.954	0.979
BMP1	0.973	2.00271e+07	0.979
COL5A3	0.973	2.5907e+07	0.979
GSN	0.973	2.00271e+07	0.979
MYH6	0.973	2.5907e+07	0.979
PDLIM5	0.973	2.5907e+07	0.979
POMGNT1	0.973	2.5907e+07	0.979
RTN4	0.973	2.5907e+07	0.979
YY1	0.973	2.00271e+07	0.979
ANTXR1	0.976	1.15104e+07	0.979
APLP1	0.976	1.15104e+07	0.979
CBY1	0.976	1.15104e+07	0.979
COL17A1	0.976	1.15104e+07	0.979
COL2A1	0.976	1.15104e+07	0.979
DCHS1	0.976	1.15104e+07	0.979
EGFL6	0.976	1.15104e+07	0.979
FBLN5	0.976	1.15104e+07	0.979
GDNF	0.976	1.15104e+07	0.979
MATN2	0.976	1.15104e+07	0.979
MFN2	0.976	1.15104e+07	0.979
MMP11	0.976	1.15104e+07	0.979
MYH7	0.976	1.15104e+07	0.979
NEBL	0.976	1.15104e+07	0.979
OPTC	0.976	1.15104e+07	0.979
PITX2	0.976	1.15104e+07	0.979
POSTN	0.976	1.15104e+07	0.979
PPARD	0.976	1.15104e+07	0.979
PPARGC1A	0.976	1.15104e+07	0.979
PTAFR	0.976	1.15104e+07	0.979
PTK2B	0.976	1.15104e+07	0.979
RASIP1	0.976	1.15104e+07	0.979
SLC8A1	0.976	1.15104e+07	0.979
SOX4	0.976	1.15104e+07	0.979
SPRY1	0.976	1.15104e+07	0.979
VWA1	0.976	1.15104e+07	0.979
WNT11	0.976	1.15104e+07	0.979
WNT6	0.976	1.15104e+07	0.979
ADM	0.977	5.45464e+06	0.979
BMP4	0.977	5.45464e+06	0.979
CAV1	0.977	5.45464e+06	0.979
CAV3	0.977	5.45464e+06	0.979
COL11A2	0.977	5.45464e+06	0.979
CPB2	0.977	5.45464e+06	0.979
CPE	0.977	5.45464e+06	0.979
CTNNB1	0.977	5.45464e+06	0.979
DVL1	0.977	5.45464e+06	0.979
EFEMP2	0.977	5.45464e+06	0.979
FERMT1	0.977	5.45464e+06	0.979
FKRP	0.977	5.45464e+06	0.979
GATA4	0.977	5.45464e+06	0.979
HMOX1	0.977	5.45464e+06	0.979
HNF1B	0.977	5.45464e+06	0.979
IL12A	0.977	5.45464e+06	0.979
ITGB6	0.977	5.45464e+06	0.979
KLF4	0.977	5.45464e+06	0.979
LAT	0.977	5.45464e+06	0.979
LEF1	0.977	5.45464e+06	0.979
LEMD2	0.977	5.45464e+06	0.979
MAPK11	0.977	5.45464e+06	0.979
MEF2A	0.977	5.45464e+06	0.979
MMP19	0.977	5.45464e+06	0.979
MSTN	0.977	5.45464e+06	0.979
MYF5	0.977	5.45464e+06	0.979
MYH9	0.977	5.45464e+06	0.979
NAGLU	0.977	5.45464e+06	0.979
NOG	0.977	5.45464e+06	0.979
NPRL3	0.977	5.45464e+06	0.979
PAX8	0.977	5.45464e+06	0.979
PDGFB	0.977	5.45464e+06	0.979
PKD1	0.977	5.45464e+06	0.979
PRKG1	0.977	5.45464e+06	0.979
ROBO2	0.977	5.45464e+06	0.979
RUNX1	0.977	5.45464e+06	0.979
SMPD3	0.977	5.45464e+06	0.979
TBX18	0.977	5.45464e+06	0.979
TBX20	0.977	5.45464e+06	0.979
TNF	0.977	5.45464e+06	0.979
TRIP11	0.977	5.45464e+06	0.979
VANGL2	0.977	5.45464e+06	0.979
WNT4	0.977	5.45464e+06	0.979
ZFPM2	0.977	5.45464e+06	0.979
ARID2	0.978	2.25501e+07	0.979
BMP10	0.978	2.25501e+07	0.979
BTRC	0.978	3.22088e+07	0.979
ITGB2	0.978	2.25501e+07	0.979
NFATC1	0.978	2.25501e+07	0.979
TNXB	0.978	2.25501e+07	0.979
VPS33B	0.978	2.25501e+07	0.979
DDR1	0.979	1.50304e+07	0.979
GLI2	0.979	1.50304e+07	0.979
INSR	0.979	1.50304e+07	0.979
JAG1	0.979	1.50304e+07	0.979
LUM	0.979	1.50304e+07	0.979
MKKS	0.979	1.50304e+07	0.979
MMP17	0.979	1.50304e+07	0.979
TRIB1	0.979	1.50304e+07	0.979
ZIC3	0.979	1.50304e+07	0.979
Correction was performed using Benjamin-Hochberg False Discovery Rate.

## Sheet: Supplementary Table 10
Supplementary Table 10: Variants in Genes Identified as Significant after Burden Testing from GO:Biological Process Enriched Pathways
DGR Number	Chromosomal Position	Gene	Transcript	Coding	Protein
DGR567	chr3:48591487	COL7A1	NM_000094.3	c.1613G>A	p.Arg538His
DGR29	chr3:48583418	COL7A1	NM_000094.3	c.4412G>T	p.Gly1471Val
DGR20	chr3:48583584	COL7A1	NM_000094.3	c.4373C>T	p.Pro1458Leu
DGR341	chr3:48592819	COL7A1	NM_000094.3	c.802C>T	p.Pro268Ser
DGR75	chr3:48592819	COL7A1	NM_000094.3	c.802C>T	p.Pro268Ser
DGR520	chr3:48592572	COL7A1	NM_000094.3	c.974C>T	p.Thr325Ile
DGR307	chr1:186074840	HMCN1	NM_031935.2	c.8239G>A	p.Ala2747Thr
DGR366	chr1:186048765	HMCN1	NM_031935.2	c.6503A>G	p.Asp2168Gly
DGR274	chr1:186103595	HMCN1	NM_031935.2	c.10697G>A	p.Gly3566Asp
DGR570	chr1:186145459	HMCN1	NM_031935.2	c.14323G>A	p.Gly4775Arg
DGR21	chr18:7050867	LAMA1	NM_005559.3	c.415C>T	p.Arg139Cys
DGR565	chr18:6965342	LAMA1	NM_005559.3	c.7141C>T	p.Arg2381Cys
DGR324	chr18:7026037	LAMA1	NM_005559.3	c.2344C>T	p.Arg782Ter
DGR487	chr18:6948418	LAMA1	NM_005559.3	c.8695G>A	p.Gly2899Arg
DGR333	chr18:7016580	LAMA1	NM_005559.3	c.2900G>A	p.Gly967Asp
DGR351	chr18:7016580	LAMA1	NM_005559.3	c.2900G>A	p.Gly967Asp
DGR499	chr18:7050911	LAMA1	NM_005559.3	c.371T>C	p.Ile124Thr
DGR526	chr18:6977815	LAMA1	NM_005559.3	c.6257A>C	p.Lys2086Thr
DGR524	chr20:46010604	MMP9	NM_004994.2	c.493G>A	p.Asp165Asn
DGR499	chr20:46012552	MMP9	NM_004994.2	c.1300G>A	p.Asp434Asn
DGR534	chr20:46011636	MMP9	NM_004994.2	c.886G>A	p.Gly296Ser
DGR583	chr20:46011636	MMP9	NM_004994.2	c.886G>A	p.Gly296Ser
DGR512	chr11:78701719	TENM4	NM_001098816.2	c.4894C>T	p.Arg1632Cys
DGR328	chr11:78676253	TENM4	NM_001098816.2	c.5395A>C	p.Asn1799His
DGR341	chr11:78889892	TENM4	NM_001098816.2	c.977C>T	p.Pro326Leu
DGR281	chr11:78855981	TENM4	NM_001098816.2	c.1453C>T	p.Pro485Ser
DGR24	chr11:78672122	TENM4	NM_001098816.2	c.5704T>G	p.Ser1902Ala
DGR513	chr11:78889820	TENM4	NM_001098816.2	c.1049C>T	p.Ser350Leu
DGR503	chr9:115082700	TNC	NM_002160.3	c.2239C>T	p.Arg747Trp
DGR339	chr9:115082732	TNC	NM_002160.3	c.2207A>G	p.Asp736Gly
DGR481	chr9:115026654	TNC	NM_002160.3	c.6211G>A	p.Glu2071Lys
DGR268	chr9:115087103	TNC	NM_002160.3	c.628G>A	p.Gly210Ser
DGR530	chr2:178630241	TTN	NM_001256850.1	c.39358C>T	|p.Pro13120Ser
DGR326	chr2:178776282	TTN	NM_001256850.1	c.5582G>A	p.Arg1861His
DGR570	chr2:178584459	TTN	NM_001256850.1	c.60169C>T	p.Arg20057Cys
DGR366	chr2:178539823	TTN	NM_001256850.1	c.93319C>T	p.Arg31107Cys
DGR544	chr2:178539823	TTN	NM_001256850.1	c.93319C>T	p.Arg31107Cys
DGR21	chr2:178766596	TTN	NM_001256850.1	c.9488G>A	p.Arg3163His
DGR32	chr2:178535403	TTN	NM_001256850.1	c.96289C>T	p.Arg32097Cys
DGR502	chr2:178535403	TTN	NM_001256850.1	c.96289C>T	p.Arg32097Cys
DGR511	chr2:178535403	TTN	NM_001256850.1	c.96289C>T	p.Arg32097Cys
DGR340	chr2:178543909	TTN	NM_001256850.1	c.91312G>A	p.Asp30438Asn
DGR567	chr2:178575155	TTN	NM_001256850.1	c.66052G>A	p.Gly22018Ser
DGR360	chr2:178576568	TTN	NM_001256850.1	c.64753A>G	p.Ser21585Gly
DGR475	chr2:178576568	TTN	NM_001256850.1	c.64753A>G	p.Ser21585Gly
DGR281	chr2:178702194	TTN	NM_001256850.1	c.29534C>T	p.Thr9845Met
The chromosomal assembly used in this analysis was human genome 38 (hg38).

[truncated: 1 more sheets: Supplementary Table 11]
